# Supplementary material for: Trade-Offs and Synergies Among Ecosystem Services Influenced by Forest Type and Their Implications for Spatial Management in the Upper Minjiang River Basin, China
Source: Plants (Basel). 2026 Jul 12;15(14):2149. doi: 10.3390/plants15142149 (PMC13414793; doi:10.3390/plants15142149)
Supplement: Supplementary file 1 [file plants-15-02149-s001.zip]

Archive with 1 entries (1 files):
- plants-4404161-supplementary.pdf
